# Supplementary material for: Urinary C-Peptide to Creatinine Ratio (UCPCR) as Indicator for Metabolic Risk in Apparently Healthy Adults—A BioPersMed Cohort Study
Source: Nutrients. 2023 Apr 25;15(9):2073. doi: 10.3390/nu15092073 (PMC10181310; doi:10.3390/nu15092073)
Supplement: Supplementary file 1 [file nutrients-15-02073-s001.zip]

Archive with 1 entries (1 files):
- nutrients-2341463-supplementary.pdf
